# Supplementary material for: Declined Circulation and Seasonal Shifts of Human Coronavirus 229E in the Republic of Korea: Implications for Respiratory Virus Surveillance
Source: Pathogens. 2026 Feb 19;15(2):231. doi: 10.3390/pathogens15020231 (PMC12943526; doi:10.3390/pathogens15020231)
Supplement: Supplementary file 1 [file pathogens-15-00231-s001.zip]

Archive with 4 entries (4 files):
- 229E Figure S2.pdf
- 229E_Figure_S1.pdf
- 229E_Table_S1.pdf
- 229E_Table_S2.pdf
